# Supplementary material for: Changes in labial capillary density on ascent to and descent from high altitude
Source: F1000Res. 2016 Aug 30;5:2107. [Version 1] doi: 10.12688/f1000research.7649.1 (PMC5043444; doi:10.12688/f1000research.7649.1)
Supplement: IDF values — The number of loop capillaries seen per field of view [file f1000research-5-8238-s0000.tgz]

Archive with 1 entries (1 files):
- 56f48fea-879c-40a6-a161-1bdbd64c83fe_IDF.csv
