# Supplementary material for: Changes in labial capillary density on ascent to and descent from high altitude
Source: F1000Res. 2016 Aug 30;5:2107. [Version 1] doi: 10.12688/f1000research.7649.1 (PMC5043444; doi:10.12688/f1000research.7649.1)
Supplement: IDF values — The number of loop capillaries seen per field of view [file f1000research-5-8238-s0000.tgz › 56f48fea-879c-40a6-a161-1bdbd64c83fe_IDF.csv]

SUBJECT	Lon-RUL	Lon-LUL	Lon-RLL	Lon-LLL	LON-MEAN	EBC0-RUL	EBC0-LUL	EBC0-RLL	EBC0-LLL	EBC0-MEAN	EBC6-RUL	EBC6-LUL	EBC6-RLL	EBC6-LLL	EBC6-MEAN	KD-RUL	KD-LUL	KD-RLL	KD-LLL	KD-MEAN
1	33	28	29	29	30	32	37	28	36	33	39	35	31	37	36	29	36	35	36	34
2	21	24	24	27	24	24	19	29	27	25	31	29	38	32	33	27	28	34	31	30
3	40	44	41	36	40	40	42	38	48	42	42	56	47	52	49	44	47	48	41	45
4	24	21	33	25	26	30	23	31	28	28	-999	-999	-999	-999	-999	-999	-999	-999	-999	-999
5	20	22	20	21	21	24	23	27	23	24	29	31	37	33	33	32	36	33	41	36
6	14	19	25	26	21	19	27	24	31	25	28	24	33	31	29	25	29	31	22	27
7	19	17	23	27	22	21	23	17	19	20	26	28	32	27	28	21	32	2	28	21
8	24	25	24	30	26	23	27	26	30	27	34	37	39	38	37	31	28	36	33	32
9	21	17	25	19	21	-999	-999	-999	-999	-999	-999	-999	-999	-999	-999	-999	-999	-999	-999	-999
10	18	17	19	18	18	21	24	33	21	25	21	23	27	26	24	23	22	28	22	24
