# Supplementary material for: Changes in labial capillary density on ascent to and descent from high altitude
Source: F1000Res. 2016 Aug 30;5:2107. [Version 1] doi: 10.12688/f1000research.7649.1 (PMC5043444; doi:10.12688/f1000research.7649.1)
Supplement: Physiological values — The haemoglobin, haematocrit and peripheral oxygen saturations at each laboratory. [file f1000research-5-8238-s0001.tgz]

Archive with 1 entries (1 files):
- b76c63e3-9b93-41f4-aac0-1006aead3534_physiol.csv
