# Supplementary material for: Changes in labial capillary density on ascent to and descent from high altitude
Source: F1000Res. 2016 Aug 30;5:2107. [Version 1] doi: 10.12688/f1000research.7649.1 (PMC5043444; doi:10.12688/f1000research.7649.1)
Supplement: Physiological values — The haemoglobin, haematocrit and peripheral oxygen saturations at each laboratory. [file f1000research-5-8238-s0001.tgz › b76c63e3-9b93-41f4-aac0-1006aead3534_physiol.csv]

SUBJECT	LON HB	EBC HB	EBC6 HB	KTMD HB	LON HCT	EBC HCT	EBC6 HCT	KTMD HCT	LON SO2	EBC SO2	EBC6 SO2	KTMD SO2
1	14.7	17	19.8	16.8	49	55	64	55	98	80	84	99
2	17.0	16.1	17.9	15.9	44	52	56	48	98	86	87	98
3	14.6	16.6	18.3	16.7	45	52	54	53	97	86	92	98
4	14.9	17.1	-999	-999	44	54	-999	-999	99	81	-999	-999
5	13.3	15.6	17.5	13	40	50	52	45	100	81	81	99
6	13.5	15.9	15.8	13	42	52	49	45	98	84	91	99
7	16.4	19.9	21.2	19.5	47	60	61	56	99	85	91	99
8	12.9	15.3	16.7	15	39	52	50	50	100	81	86	100
9	14.2	17.4	19.2	17.2	44	60	59	55	99	73	88	99
10	14.3	15.7	19.5	16	50	49	62	49	99	77	88	99
